# Supplementary material for: European Pond Turtle (Emys orbicularis) Nest Predation: A Study with Artificial Nests
Source: Biology (Basel). 2023 Feb 21;12(3):342. doi: 10.3390/biology12030342 (PMC10045932; doi:10.3390/biology12030342)
Supplement: Supplementary file 1 [file biology-12-00342-s001.zip]

Archive with 1 entries (1 files):
- biology-2194357-supplementary.pdf
